# Supplementary material for: Development of Adsorptive Membranes for Selective Removal of Contaminants in Water
Source: Polymers (Basel). 2022 Aug 2;14(15):3146. doi: 10.3390/polym14153146 (PMC9371136; doi:10.3390/polym14153146)
Supplement: Supplementary file 1 [file polymers-14-03146-s001.zip]

Archive with 1 entries (1 files):
- polymers-1832614-supplementary.pdf
